# Supplementary material for: Impact of Microplastics on Ciprofloxacin Adsorption Dynamics and Mechanisms in Soil
Source: Toxics. 2025 Apr 11;13(4):294. doi: 10.3390/toxics13040294 (PMC12030773; doi:10.3390/toxics13040294)
Supplement: Supplementary file 1 [file toxics-13-00294-s001.zip]

Archive with 1 entries (1 files):
- toxics-3561181-supplementary.pdf
